# Supplementary material for: Contour Fitting of Fused Filaments Cross-Section Images by Lemniscates of Booth: Application to Viscous Sintering Kinetics Modeling
Source: Polymers (Basel). 2021 Nov 16;13(22):3965. doi: 10.3390/polym13223965 (PMC8622888; doi:10.3390/polym13223965)
Supplement: Supplementary file 1 [file polymers-13-03965-s001.zip]

Archive with 3 entries (3 files):
- ESM_1.pdf
- ESM_2.mp4
- ESM_3.mp4
